# Supplementary material for: Jaw Bone Invasion of Oral Squamous Cell Carcinoma Is Associated with Osteoclast Count and Expression of Its Regulating Proteins in Patients and Organoids
Source: J Clin Med. 2023 Sep 18;12(18):6035. doi: 10.3390/jcm12186035 (PMC10531999; doi:10.3390/jcm12186035)
Supplement: Supplementary file 1 [file jcm-12-06035-s001.zip]

Archive with 1 entries (1 files):
- jcm-2595707-supplementary.pdf
